# Supplementary material for: A new genus and species of Tullbergiidae (Collembola) from the Pacific Mexican coast
Source: Zookeys. 2013 Aug 26;(326):91–7. doi: 10.3897/zookeys.326.5451 (PMC3764539; doi:10.3897/zookeys.326.5451)
Supplement: XML Treatment for Mexicaphorura [file zookeys.326.5451-treatment1.xml]

<!DOCTYPE tp:taxon-treatment
  PUBLIC "-//TaxonX//DTD Taxonomic Treatment Publishing DTD v0 20100105//EN" "tax-treatment-NSO.dtd">
<tp:taxon-treatment xmlns:tp="http://www.plazi.org/taxpub"><tp:treatment-meta><mixed-citation publication-type="journal"><person-group><name><surname>Palacios-Vargas</surname><given-names>José G.</given-names></name><name><surname>Catalán</surname><given-names>Elihú</given-names></name></person-group><article-title>A new genus and species of Tullbergiidae (Collembola) from the Pacific Mexican coast</article-title><source>Zookeys</source><day>26</day><month>8</month><year>2013</year><volume>2013</volume><issue>326</issue><fpage>91</fpage><lpage>97</lpage><pub-id pub-id-type="doi">10.3897/zookeys.326.5451</pub-id></mixed-citation></tp:treatment-meta><tp:nomenclature><tp:taxon-name>
                        <tp:taxon-name-part taxon-name-part-type="genus">Mexicaphorura</tp:taxon-name-part>
                        <object-id xmlns:xlink="http://www.w3.org/1999/xlink" xlink:type="simple">http://zoobank.org/5194EC74-6F45-4D90-8F3F-797267412A3D</object-id>
                        <object-id xmlns:xlink="http://www.w3.org/1999/xlink" xlink:type="simple">http://species-id.net/wiki/Mexicaphorura</object-id>
                    </tp:taxon-name><tp:taxon-status xmlns:xlink="http://www.w3.org/1999/xlink" xlink:type="simple">gen. n.</tp:taxon-status></tp:nomenclature><tp:treatment-sec sec-type="Diagnosis"><title>Diagnosis.</title><p>Habitus of <italic><tp:taxon-name>Mesaphorura</tp:taxon-name></italic>. Small size, about 0.6 mm. Color white. Tegumentary grain fine and uniform. Ant. III with 2 big and modified dorsal sensilla of different shape and one big ventral sensillum cup-like shaped. Formulae of the pseudocelli in the type species 11/122/22221. Pseudocelli of Abd. V guarded by the sensory setae similar to normal setae. Abd. IV tergite without posterior surrounding semicircular narrow ridge. One pair of small and simple anal spines.</p></tp:treatment-sec><tp:treatment-sec sec-type="Type species"><title>Type species.</title><p><italic><tp:taxon-name>Mexicaphorura guerrerensis</tp:taxon-name></italic> sp. n.</p><!--PageBreak--></tp:treatment-sec></tp:taxon-treatment>
