# Supplementary material for: A new genus and species of Tullbergiidae (Collembola) from the Pacific Mexican coast
Source: Zookeys. 2013 Aug 26;(326):91–7. doi: 10.3897/zookeys.326.5451 (PMC3764539; doi:10.3897/zookeys.326.5451)
Supplement: XML Treatment for Mexicaphorura guerrerensis [file zookeys.326.5451-treatment2.xml]

<!DOCTYPE tp:taxon-treatment
  PUBLIC "-//TaxonX//DTD Taxonomic Treatment Publishing DTD v0 20100105//EN" "tax-treatment-NSO.dtd">
<tp:taxon-treatment xmlns:tp="http://www.plazi.org/taxpub"><tp:treatment-meta><mixed-citation publication-type="journal"><person-group><name><surname>Palacios-Vargas</surname><given-names>José G.</given-names></name><name><surname>Catalán</surname><given-names>Elihú</given-names></name></person-group><article-title>A new genus and species of Tullbergiidae (Collembola) from the Pacific Mexican coast</article-title><source>Zookeys</source><day>26</day><month>8</month><year>2013</year><volume>2013</volume><issue>326</issue><fpage>91</fpage><lpage>97</lpage><pub-id pub-id-type="doi">10.3897/zookeys.326.5451</pub-id></mixed-citation></tp:treatment-meta><tp:nomenclature><tp:taxon-name>
                        <tp:taxon-name-part taxon-name-part-type="genus">Mexicaphorura</tp:taxon-name-part>
                        <tp:taxon-name-part taxon-name-part-type="species">guerrerensis</tp:taxon-name-part>
                        <object-id xmlns:xlink="http://www.w3.org/1999/xlink" xlink:type="simple">http://zoobank.org/5BD1D88F-3D9E-477F-8162-1BA4F99A6F13</object-id>
                        <object-id xmlns:xlink="http://www.w3.org/1999/xlink" xlink:type="simple">http://species-id.net/wiki/Mexicaphorura_guerrerensis</object-id>
                    </tp:taxon-name><tp:taxon-status xmlns:xlink="http://www.w3.org/1999/xlink" xlink:type="simple">sp. n.</tp:taxon-status><xref ref-type="fig" rid="F1">Figs 1</xref><xref ref-type="fig" rid="F2">–7</xref></tp:nomenclature><tp:treatment-sec sec-type="Material examined"><title>Material examined.</title><p>Type-locality: Mexico: Guerrero State: Marquelia. La Bocana beach. <named-content xmlns:xlink="http://www.w3.org/1999/xlink" content-type="dwc:verbatimCoordinates" xlink:type="simple">16°34'60"N, 98°49'0"W</named-content>; ex littoral marine sand. February and April of 2013, José G. Palacios-Vargas, Jaramar Villareal, Fernando Villagomez collectors. Specimens come from the Pacific Mexican cost, this place is known because the presence of turtle camps for protection of the turtles which come to lay their eggs.</p><p>Holotype. Male mounted on slide. Original label: 12/02/2012, ex littoral marine sand from a nest of turtle, J. G. Palacios-Vargas col. Paratypes. 4 females, 2 males, 2 juveniles. Original labels. 14/04/2012, ex litoral marine sand, J. Villarreal and F. Villagomez col. All the material is deposited at Facultad de Ciencias, UNAM.</p></tp:treatment-sec><tp:treatment-sec sec-type="Diagnosis"><title>Diagnosis.</title><p>Ant. III with 2 big and modified dorsal sensilla of different shape and one big ventral sensillum cup-like shaped. Postantennal organ with 31–43 simple vesicles in four irregular rows. Pseudocelli are star shaped (type 1 of <xref ref-type="bibr" rid="B3">Dunger and Schlitt 2011</xref>), formula 11/122/22221. Sensory setae on Abd. V similar to normal setae. Abd. IV without semicircular narrow ridge. One pair of very small and simple anal spines.</p></tp:treatment-sec><tp:treatment-sec sec-type="Description"><title>Description.</title><p>Body length (n=9) 600 µm (range 410–720), body with moderately long macrosetae (33 µm), and short microsetae (7µm), all smooth and thin. Tegumentary granules fine, equally distributed on head and thoracic and abdominal tergites, with relatively uniformly distributed fine intergumentary granules, interspersed with somewhat coarser granules on Abd. VI. Antennal bases well delimited.</p><p>Ratio head: antenna = 1: 0.7. Lengths ratios of Ant. segments I: II; III; IV as 1:0.8; 0.8; 1.3. Sense organ of Ant. III with two small sensory rods concealed behind one big integumentary fold; two thick cup-shaped sensory clubs present, which are rounded at the tip, strongly bend each other and not completely concealed by papillae. Three thick and long guard setae inserted at base of papillae. One big cup-like ventral sensillum protected by five setae (<xref ref-type="fig" rid="F1">Fig. 1</xref>). Ant. IV with 2 thick distinct sensilla, 3 thin sensilla difficult to distinguish except for their size shorter than ordinary setae. There is also one distinct subapical pit with the “organite”, one microsensillum and probably one apical bulb very difficult to distinguish (<xref ref-type="fig" rid="F1">Fig. 1</xref>).</p><fig id="F1" position="float" orientation="portrait"><label>Figures 1−3.</label><caption><p><italic><tp:taxon-name>Mexicaphorura guerrensis</tp:taxon-name></italic> sp. n. <bold>1</bold> dorsal antennal segments I to IV, with detail of the ventral sensillum of Ant. III <bold>2</bold> chaetotaxy of labrum <bold>3</bold> chaetotaxy of labium. a,b,d,d,e = sensilla on Ant. IV, so = subapical organite, ms =microsensillum, sc = thick sensory clubs on Ant. III, sr = sensory rods, if = integumentary fold, vsc = ventral sensory club on Ant. III.</p></caption><graphic xmlns:xlink="http://www.w3.org/1999/xlink" xlink:href="ZooKeys-326-091-g001.jpg" position="float" orientation="portrait" xlink:type="simple"/></fig><p>Labrum formula, 2/4/2, as illustrated in <xref ref-type="fig" rid="F1">Fig. 2</xref>. Mandible only with one big apical tooth and basal molar surface. Maxilla with six fringed lamellae. Labium with 3 similar pairs of postlabial setae (<xref ref-type="fig" rid="F1">Fig. 3</xref>), and labial palp with one apical thick setae and one thin and short lateral setae (<xref ref-type="fig" rid="F1">Fig. 2</xref>). PAO ovoid, about half as long and the width of the Ant. I, with about 37 (31–43) simple vesicles lying in four irregular rows (<xref ref-type="fig" rid="F2">Fig. 4</xref>).</p><p>Leg chaetotaxy from I to III, coxae 3,5,5; trochanters 5,5,5; femora 8,8,8; tibiotarsi 12,12, 11. Claw untoothed. Empodial appendage rudimentary, in shape of a minute claw-like process. Clavate tibiotarsal setae absent (<xref ref-type="fig" rid="F2">Fig. 5</xref>), three dorso-distal <!--PageBreak-->setae thicker and longer than the others. Dorsal pseudocelli are irregular in shape and arranged as follows: 11/122/22221 (<xref ref-type="fig" rid="F2">Fig. 4</xref>).</p><fig id="F2" position="float" orientation="portrait"><label>Figures 4−7.</label><caption><p><italic><tp:taxon-name>Mexicaphorura guerrensis</tp:taxon-name></italic> sp. n. <bold>4</bold> dorsal chaetotaxy of body <bold>5</bold> tibiotarsus III <bold>6</bold> ventral abdominal chaetotaxy <bold>7</bold> male genital plate.</p></caption><graphic xmlns:xlink="http://www.w3.org/1999/xlink" xlink:href="ZooKeys-326-091-g002.jpg" position="float" orientation="portrait" xlink:type="simple"/></fig><p>Body chaetotaxy in figure 4 and <xref ref-type="table" rid="T1">Table 1</xref>. Th. I with one row of 5 + 5 setae, first and third very small, second and fourth long; two lateral setae on each side. Th. II <!--PageBreak-->and III with lateral microsensillum, both with 3 rows of setae, m2 absent. Abd. I to Abd. V with 2 rows of setae, Abd. V lacking a2. Pseudocelli are star shaped. Ventral tube with 6 + 6 setae. (<xref ref-type="fig" rid="F2">Fig. 6</xref>). Pseudocelli of Abd. V guarded by sensory setae similar <!--PageBreak-->to normal setae. Abd. IV tergite without a surrounding semicircular narrow ridge (<xref ref-type="fig" rid="F2">Fig. 4</xref>).</p><p>Female genital plate similar to lips, furnished on upper lip with three pairs of pregenital setae, two circumgenital setae and one pair of eugenital setae (<xref ref-type="fig" rid="F2">Fig. 6</xref>). Male genital plate with two pairs of pregenital setae, two pairs of circumgenital and three pairs of eugenital setae. Anal spines very short and weak, but usually slightly curved and placed on small papillae which touch at their bases (<xref ref-type="fig" rid="F2">Fig. 4</xref>). Ratio anal spine:ungues: 1:1.9.</p><table-wrap id="T1" position="float" orientation="portrait"><label>Table 1.</label><caption><p>Dorsal chaetotaxy of <italic><tp:taxon-name>Mexicaphorura guerrerensis</tp:taxon-name></italic> sp. n.</p></caption><table><tbody><tr><th rowspan="2" colspan="1"><bold>row</bold></th><th rowspan="1" colspan="3"><bold>Thorax</bold></th><th rowspan="1" colspan="5"><bold>Abdomen</bold></th></tr><tr><th rowspan="1" colspan="1"><bold>I</bold></th><th rowspan="1" colspan="1"><bold>II</bold></th><th rowspan="1" colspan="1"><bold>III</bold></th><th rowspan="1" colspan="1"><bold>I</bold></th><th rowspan="1" colspan="1"><bold>II</bold></th><th rowspan="1" colspan="1"><bold>III</bold></th><th rowspan="1" colspan="1"><bold>IV</bold></th><th rowspan="1" colspan="1"><bold>V</bold></th></tr><tr><td rowspan="1" colspan="1">a</td><td rowspan="1" colspan="1">-</td><td rowspan="1" colspan="1">10</td><td rowspan="1" colspan="1">10</td><td rowspan="1" colspan="1">10</td><td rowspan="1" colspan="1">10</td><td rowspan="1" colspan="1">10</td><td rowspan="1" colspan="1">10</td><td rowspan="1" colspan="1">8</td></tr><tr><td rowspan="1" colspan="1">m</td><td rowspan="1" colspan="1">-</td><td rowspan="1" colspan="1">8<xref ref-type="table-fn" rid="TN1">*</xref></td><td rowspan="1" colspan="1">8<xref ref-type="table-fn" rid="TN1">*</xref></td><td rowspan="1" colspan="1">2<xref ref-type="table-fn" rid="TN2">**</xref></td><td rowspan="1" colspan="1">2<xref ref-type="table-fn" rid="TN2">**</xref></td><td rowspan="1" colspan="1">2<xref ref-type="table-fn" rid="TN2">**</xref></td><td rowspan="1" colspan="1"/><td rowspan="1" colspan="1">8</td></tr><tr><td rowspan="1" colspan="1">p</td><td rowspan="1" colspan="1">8</td><td rowspan="1" colspan="1">10</td><td rowspan="1" colspan="1">10</td><td rowspan="1" colspan="1">10</td><td rowspan="1" colspan="1">10</td><td rowspan="1" colspan="1">10</td><td rowspan="1" colspan="1">10</td><td rowspan="1" colspan="1">8</td></tr><tr><td rowspan="1" colspan="1">pl</td><td rowspan="1" colspan="1">2</td><td rowspan="1" colspan="1">3</td><td rowspan="1" colspan="1">2</td><td rowspan="1" colspan="1">2</td><td rowspan="1" colspan="1">2</td><td rowspan="1" colspan="1">3</td><td rowspan="1" colspan="1">4</td><td rowspan="1" colspan="1">2</td></tr></tbody></table><table-wrap-foot><fn id="TN1"><p>* Missing m2,</p></fn><fn id="TN2"><p>** m4 present</p></fn></table-wrap-foot></table-wrap></tp:treatment-sec><tp:treatment-sec sec-type="Etymology"><title>Etymology.</title><p>The species is named after the State of Guerrero, where it was found.</p></tp:treatment-sec><tp:treatment-sec sec-type="Distribution"><title>Distribution.</title><p>Known only from the type locality, at Guerrero State, México.</p></tp:treatment-sec><tp:treatment-sec sec-type="Ecology"><title>Ecology.</title><p>This species lives in marine littoral sand.The first specimen was obtained in the floating foam of samples of sand taken from a nest of the Golf turtle <italic><tp:taxon-name>Lepidochelys olivacea</tp:taxon-name></italic> (<tp:taxon-name>Cheloniidae</tp:taxon-name>). Other specimens were obtained from 12 different places where 4 samples of sand were taken at each and washed. It seems to be very rare species as only 9 specimens were obtained from a total of 48 samples of sand. The new species have fringed maxillae as most of marine littoral Collembola.</p></tp:treatment-sec><tp:treatment-sec sec-type="Discussion"><title>Discussion.</title><p>The new genus is similar <italic><tp:taxon-name>Sensilatullbergia</tp:taxon-name></italic> Thibaud &amp; Ndiaye, 2006 from Senegal because the presence of three big sensilla on Ant. III, two dorsal and one ventral. Because of the number of sensilla on the sensorial organ of Ant. III, this genus belongs to the <tp:taxon-name>Tullberginae</tp:taxon-name>. Although both genera share the presence of big sensilla on Ant. III, they completely differ in their shape. Other important differences are, vesicles of the postantennal organ in <italic><tp:taxon-name>Mexicaphorura</tp:taxon-name></italic> gen. n. are simple while in <italic><tp:taxon-name>Sensilatullbergia</tp:taxon-name></italic> they are composed of several vesicles each; the number of sensilla on Ant. IV (5 versus 6), apical bulb of antennal segment (indistinguishable versus present), and the sensillum of Abd. V (seta-like versus sensilliform).</p><p><italic><tp:taxon-name>Mexicaphorura guerrerensis</tp:taxon-name></italic> sp. n. is completely different from any Mexican <tp:taxon-name>Tullbergiidae</tp:taxon-name> known from Mexico. It only can be compared with <italic><tp:taxon-name>Sensilatullbergia senegalensis</tp:taxon-name></italic> Thibaud &amp; Ndiaye, 2006 from littoral marine sand of Senegal because the presence of three big sensilla on Ant. III. Any way they have many differences as the kind of vesicle of the postantennal organ, the number of sensilla on Ant. IV, apical bulb of antennal segment and the sensillum of Abd. V. The chaetotaxy also differs, because the Th. II and III of <italic><tp:taxon-name>Mexicaphorura guerrerensis</tp:taxon-name></italic> sp. n. lacks the seta m2; Abd. V has only two rows of setae while <italic><tp:taxon-name>Sensilatullbergia senegalensis</tp:taxon-name></italic> has 3 rows of setae and the presence of a2.</p></tp:treatment-sec><tp:treatment-sec sec-type="Variation"><title>Variation.</title><p>The number of vesicles of postantennal organ varies from 31 to 41. The length of PAO varies from 8 to 15 µm. The total body goes from 411 to 670 µm.</p><!--PageBreak--></tp:treatment-sec><ref-list><ref id="B3"><mixed-citation xmlns:xlink="http://www.w3.org/1999/xlink" xlink:type="simple"><person-group><name name-style="western"><surname>Dunger</surname><given-names>W</given-names></name><name name-style="western"><surname>Schlitt</surname><given-names>B</given-names></name></person-group> (<year>2011</year>) <article-title>Synopses on Palaearctic Collembola:Tullbergiidae.</article-title><source>Soil Organisms</source><volume>83</volume>(<issue>1</issue>): <fpage>1</fpage>−<lpage>168</lpage>.</mixed-citation></ref></ref-list></tp:taxon-treatment>
